# Supplementary material for: Association between Helicobacter pylori eradication and the risk of coronary heart diseases
Source: PLoS One. 2018 Jan 2;13(1):e0190219. doi: 10.1371/journal.pone.0190219 (PMC5749777; doi:10.1371/journal.pone.0190219)
Supplement: S1 File — HP365 by age. This file provides data of the multivariate analysis of potential risk factors for coronary heart disease in patients with peptic ulcer disease (with versus without H. pylori therapy among all ages, by age < and ≥ 65 years old) in manuscript. (XLS) [file pone.0190219.s001.xls]

## Sheet: Table3-2
Table3-2. Univariate and multivariate analysis of potential risk factors for CHD in patients with PUD
	Variable	Multivariate analysis							Variable	Multivariate analysis
		HR	95% CI		p-value					HR	95% CI		p-value
Total	Group							Total	Group
	Patients with HP therapy (91-365天)	1.125	0.724	1.75	0.6002				Patients with HP therapy (≦365天)	0.919	0.693	1.219	0.5581
	Patients without HP therapy	1							Patients without HP therapy	1
	Gender (male is reference)	0.8	0.552	1.158	0.237				Gender (male is reference)	0.762	0.563	1.033	0.0798
	Charlson comorbidity								Charlson comorbidity
char6	Pulmonary disease	1.572	0.759	3.257	0.2238			char6	Pulmonary disease	1.263	0.661	2.413	0.4795
char7	Connective tissue disorder	2.188	0.303	15.775	0.4373			char7	Connective tissue disorder	1.763	0.246	12.638	0.5726
char8	Peptic ulcer	0.768	0.492	1.198	0.2444			char8	Peptic ulcer	0.803	0.553	1.166	0.2496
char9	Liver disease	0.837	0.339	2.067	0.6994			char9	Liver disease	0.897	0.438	1.835	0.7655
char13	Renal disease	12.919	4.697	35.537	<.0001			char13	Renal disease	7.858	2.883	21.419	<.0001
	Comorbidity								Comorbidity
cci9	Hypertension	2.92	1.884	4.525	<.0001			cci9	Hypertension	3.028	2.116	4.334	<.0001
cci12	Hyperlipidemia	1.336	0.601	2.969	0.4776			cci12	Hyperlipidemia	1.387	0.733	2.625	0.3143
	Dementia與Paraplegia的HR=0，故刪除								Dementia與Paraplegia的HR=0，故刪除
	Variable	Multivariate analysis							Variable	Multivariate analysis
		HR	95% CI		p-value					HR	95% CI		p-value
≦65	Group							≦65	Group
	Patients with HP therapy (91-365天)	0.504	0.231	1.102	0.0862				Patients with HP therapy (≦365天)	0.675	0.458	0.994	0.0464
	Patients without HP therapy	1							Patients without HP therapy	1
	Gender (male is reference)	0.991	0.615	1.598	0.9707				Gender (male is reference)	0.876	0.588	1.306	0.517
	Charlson comorbidity								Charlson comorbidity
char6	Pulmonary disease	1.964	0.612	6.3	0.2564			char6	Pulmonary disease	1.305	0.412	4.132	0.6507
char7	Connective tissue disorder	4.133	0.567	30.099	0.1613			char7	Connective tissue disorder	3.246	0.45	23.431	0.2429
char8	Peptic ulcer	0.58	0.302	1.113	0.1015			char8	Peptic ulcer	0.679	0.402	1.147	0.1477
char9	Liver disease	0.89	0.275	2.882	0.8465			char9	Liver disease	0.748	0.271	2.063	0.5745
char13	Renal disease	14.123	1.929	103.408	0.0091			char13	Renal disease	8.072	1.114	58.502	0.0388
	Comorbidity								Comorbidity
cci9	Hypertension	3.367	1.742	6.507	0.0003			cci9	Hypertension	2.657	1.491	4.738	0.0009
cci12	Hyperlipidemia	1.464	0.498	4.306	0.489			cci12	Hyperlipidemia	1.702	0.706	4.106	0.2366
	Dementia與Paraplegia的HR=0，故刪除								Dementia與Paraplegia的HR=0，故刪除
	Variable	Multivariate analysis							Variable	Multivariate analysis
		HR	95% CI		p-value					HR	95% CI		p-value
>65	Group							>65	Group
	Patients with HP therapy (91-365天)	1							Patients with HP therapy (≦365天)	1
	Patients without HP therapy	2.011	1.12	3.612	0.0193				Patients without HP therapy	1.399	0.912	2.146	0.1244
	Gender (male is reference)	0.537	0.295	0.98	0.0427				Gender (male is reference)	0.554	0.344	0.89	0.0145
	Charlson comorbidity								Charlson comorbidity
char6	Pulmonary disease	0.911	0.352	2.356	0.847			char6	Pulmonary disease	0.744	0.336	1.646	0.4658
char8	Peptic ulcer	0.871	0.459	1.651	0.6717			char8	Peptic ulcer	0.929	0.539	1.599	0.7894
char9	Liver disease	1.261	0.3	5.303	0.7517			char9	Liver disease	1.916	0.685	5.358	0.2151
char13	Renal disease	8.586	2.574	28.643	0.0005			char13	Renal disease	4.666	1.434	15.187	0.0105
	Comorbidity								Comorbidity
cci9	Hypertension	1.377	0.753	2.515	0.2985			cci9	Hypertension	1.58	0.984	2.538	0.0585
cci12	Hyperlipidemia	1.157	0.349	3.837	0.8117			cci12	Hyperlipidemia	1.207	0.477	3.053	0.6916
	Dementia、Connective tissue disorder與Paraplegia的HR=0，故刪除								Dementia、Connective tissue disorder與Paraplegia的HR=0，故刪除
